# Supplementary material for: A Cytochrome P450 AaCP1 Is Required for Conidiation and Pathogenicity in the Tangerine Pathotype of Alternaria alternata
Source: Microorganisms. 2025 Feb 5;13(2):343. doi: 10.3390/microorganisms13020343 (PMC11858242; doi:10.3390/microorganisms13020343)
Supplement: Supplementary file 1 [file microorganisms-13-00343-s001.zip]

Archive with 1 entries (1 files):
- microorganisms-3409867-supplementary.pdf
